# Supplementary material for: The Identification of a Sub-Micromolar Peptide-Based Protein Arginine Methyltransferase 1 (PRMT1) Inhibitor from a Plate-Based Screening Assay
Source: Biomolecules. 2025 Oct 23;15(11):1494. doi: 10.3390/biom15111494 (PMC12650519; doi:10.3390/biom15111494)
Supplement: Supplementary file 1 [file biomolecules-15-01494-s001.zip]

Archive with 1 entries (1 files):
- biomolecules-3912325-supplementary.pdf
